# Supplementary material for: The fibronectin type-III (FNIII) domain of ATF7IP contributes to efficient transcriptional silencing mediated by the SETDB1 complex
Source: Epigenetics Chromatin. 2020 Nov 30;13:52. doi: 10.1186/s13072-020-00374-4 (PMC7706265; doi:10.1186/s13072-020-00374-4)
Supplement: Supplementary file 3 — Additional file 3: Table S1. Related to Fig. 3. List of FNIII domain-binding proteins. Proteins highlighted in light blue, light orange, light yellow, and light green are the validated proteins, the LCH (LSD1-CoREST-HDAC1) complex, the bait (ATF7IP) and the CPSF (cleavage and polyadenylation specificity factor) complex. [file 13072_2020_374_MOESM3_ESM.xlsx]

## Sheet: Full list
	Accession	Description	# Peptides (GST alone)	# Peptides (GST-FNIII)	Coverage (GST-FNIII)	# AAs	MW [kDa]	calc. pI
1	Q9CU65	Zinc finger MYM-type protein 2 OS=Mus musculus GN=Zmym2 PE=1 SV=3 - [ZMYM2_MOUSE]		59	0.476	1376	154.5	6.37
2	A2A791	Zinc finger MYM-type protein 4 OS=Mus musculus GN=Zmym4 PE=2 SV=1 - [ZMYM4_MOUSE]		42	0.4009	1549	172.3	6.8
3	A2AWL7	MAX gene-associated protein OS=Mus musculus GN=Mga PE=2 SV=1 - [MGAP_MOUSE]		24	0.1042	3003	328.6	7.4
4	B2RRF6	Zinc finger protein 518A OS=Mus musculus GN=Znf518a PE=2 SV=1 - [Z518A_MOUSE]		21	0.2192	1478	165.5	8.98
5	Q6ZQ88	Lysine-specific histone demethylase 1A OS=Mus musculus GN=Kdm1a PE=1 SV=2 - [KDM1A_MOUSE]	1	20	0.2884	853	92.8	6.52
6	Q8BX22	Sal-like protein 4 OS=Mus musculus GN=Sall4 PE=1 SV=2 - [SALL4_MOUSE]	1	16	0.194	1067	113	7.81
7	Q5DTW7	Uncharacterized protein KIAA1551 OS=Mus musculus GN=Kiaa1551 PE=2 SV=2 - [K1551_MOUSE]		15	0.1216	1521	168.9	7.44
8	Q8C796	REST corepressor 2 OS=Mus musculus GN=Rcor2 PE=2 SV=1 - [RCOR2_MOUSE]		12	0.3174	523	57.9	9.01
9	Q9JIX8	Apoptotic chromatin condensation inducer in the nucleus OS=Mus musculus GN=Acin1 PE=1 SV=3 - [ACINU_MOUSE]	1	12	0.142	1338	150.6	5.91
10	A2AQ25	Sickle tail protein OS=Mus musculus GN=Skt PE=1 SV=1 - [SKT_MOUSE]	1	12	0.1254	1946	212.9	7.77
11	Q8BZH4	Pogo transposable element with ZNF domain OS=Mus musculus GN=Pogz PE=2 SV=2 - [POGZ_MOUSE]		11	0.137	1409	154.8	7.52
12	Q8CGF7	Transcription elongation regulator 1 OS=Mus musculus GN=Tcerg1 PE=1 SV=2 - [TCRG1_MOUSE]		11	0.1	1100	123.7	8.65
13	O09106	Histone deacetylase 1 OS=Mus musculus GN=Hdac1 PE=1 SV=1 - [HDAC1_MOUSE]		10	0.3278	482	55	5.48
14	Q9Z103	Activity-dependent neuroprotector homeobox protein OS=Mus musculus GN=Adnp PE=1 SV=2 - [ADNP_MOUSE]	1	10	0.1327	1108	124.2	6.86
15	Q7TT18	Activating transcription factor 7-interacting protein 1 OS=Mus musculus GN=Atf7ip PE=1 SV=1 - [MCAF1_MOUSE]		10	0.111	1306	138.5	4.77
16	O35218	Cleavage and polyadenylation specificity factor subunit 2 OS=Mus musculus GN=Cpsf2 PE=1 SV=1 - [CPSF2_MOUSE]		9	0.1483	782	88.3	5.11
17	Q9CXK9	RNA-binding protein 33 OS=Mus musculus GN=Rbm33 PE=1 SV=2 - [RBM33_MOUSE]	1	9	0.1032	1231	137.2	6.46
18	Q9R0I7	YLP motif-containing protein 1 OS=Mus musculus GN=Ylpm1 PE=2 SV=2 - [YLPM1_MOUSE]		9	0.0952	1386	155	6.65
19	P70288	Histone deacetylase 2 OS=Mus musculus GN=Hdac2 PE=1 SV=1 - [HDAC2_MOUSE]		8	0.1885	488	55.3	5.91
20	Q8C7E9	Cleavage stimulation factor subunit 2 tau variant OS=Mus musculus GN=Cstf2t PE=1 SV=2 - [CSTFT_MOUSE]	1	8	0.1883	632	65.8	7.25
21	Q91VX2	Ubiquitin-associated protein 2 OS=Mus musculus GN=Ubap2 PE=1 SV=1 - [UBAP2_MOUSE]	1	7	0.129	1132	117.9	7.72
22	Q9R1C7	Pre-mRNA-processing factor 40 homolog A OS=Mus musculus GN=Prpf40a PE=1 SV=1 - [PR40A_MOUSE]	1	7	0.1133	953	108.4	7.69
23	Q3TLH4	Protein PRRC2C OS=Mus musculus GN=Prrc2c PE=1 SV=3 - [PRC2C_MOUSE]		7	0.0622	2846	310.7	9.1
24	Q60974	Nuclear receptor corepressor 1 OS=Mus musculus GN=Ncor1 PE=1 SV=1 - [NCOR1_MOUSE]		7	0.0424	2453	270.5	6.93
25	Q8BJ05	Zinc finger CCCH domain-containing protein 14 OS=Mus musculus GN=Zc3h14 PE=1 SV=1 - [ZC3HE_MOUSE]		6	0.1401	735	82.4	7.37
26	Q9D824	Pre-mRNA 3'-end-processing factor FIP1 OS=Mus musculus GN=Fip1l1 PE=1 SV=1 - [FIP1_MOUSE]		6	0.1343	581	64.9	5.77
27	Q8K327	Chromosome alignment-maintaining phosphoprotein 1 OS=Mus musculus GN=Champ1 PE=1 SV=1 - [CHAP1_MOUSE]	1	6	0.091	802	87.5	7.85
28	Q8K4P0	pre-mRNA 3' end processing protein WDR33 OS=Mus musculus GN=Wdr33 PE=1 SV=1 - [WDR33_MOUSE]		6	0.0812	1330	145.2	9.13
29	O09000	Nuclear receptor coactivator 3 OS=Mus musculus GN=Ncoa3 PE=1 SV=2 - [NCOA3_MOUSE]		6	0.0751	1398	151.5	7.77
30	P46938	Transcriptional coactivator YAP1 OS=Mus musculus GN=Yap1 PE=1 SV=2 - [YAP1_MOUSE]		5	0.2623	488	52.4	5.11
31	Q9DBN4	Putative monooxygenase p33MONOX OS=Mus musculus GN=P33monox PE=1 SV=1 - [P33MX_MOUSE]		5	0.2145	303	32.7	9.42
32	Q8BG81	Polymerase delta-interacting protein 3 OS=Mus musculus GN=Poldip3 PE=1 SV=1 - [PDIP3_MOUSE]	1	5	0.1667	420	46.1	10.05
33	Q14AX6	Cyclin-dependent kinase 12 OS=Mus musculus GN=Cdk12 PE=1 SV=2 - [CDK12_MOUSE]		5	0.0566	1484	163.6	9.47
34	Q69ZK6	Probable JmjC domain-containing histone demethylation protein 2C OS=Mus musculus GN=Jmjd1c PE=1 SV=3 - [JHD2C_MOUSE]	1	5	0.0374	2350	260.5	8.07
35	P63168	Dynein light chain 1, cytoplasmic OS=Mus musculus GN=Dynll1 PE=1 SV=1 - [DYL1_MOUSE]	1	4	0.427	89	10.4	7.4
36	P35980	60S ribosomal protein L18 OS=Mus musculus GN=Rpl18 PE=2 SV=3 - [RL18_MOUSE]	1	4	0.2234	188	21.6	11.78
37	Q9CY57	Chromatin target of PRMT1 protein OS=Mus musculus GN=Chtop PE=1 SV=2 - [CHTOP_MOUSE]		4	0.2048	249	26.6	12.23
38	Q91VM5	RNA binding motif protein, X-linked-like-1 OS=Mus musculus GN=Rbmxl1 PE=2 SV=1 - [RMXL1_MOUSE]	1	4	0.1727	388	42.1	9.99
39	P51881	ADP/ATP translocase 2 OS=Mus musculus GN=Slc25a5 PE=1 SV=3 - [ADT2_MOUSE]		4	0.1577	298	32.9	9.73
40	Q99K48	Non-POU domain-containing octamer-binding protein OS=Mus musculus GN=Nono PE=1 SV=3 - [NONO_MOUSE]	1	4	0.1438	473	54.5	8.95
41	Q9QWV9	Cyclin-T1 OS=Mus musculus GN=Ccnt1 PE=1 SV=3 - [CCNT1_MOUSE]		4	0.1202	724	80.5	8.68
42	Q99NB8	Ubiquilin-4 OS=Mus musculus GN=Ubqln4 PE=1 SV=1 - [UBQL4_MOUSE]		4	0.1074	596	63.5	5.03
43	Q8BIQ5	Cleavage stimulation factor subunit 2 OS=Mus musculus GN=Cstf2 PE=1 SV=2 - [CSTF2_MOUSE]		4	0.1017	580	61.3	6.83
44	Q99J95	Cyclin-dependent kinase 9 OS=Mus musculus GN=Cdk9 PE=1 SV=1 - [CDK9_MOUSE]		4	0.0941	372	42.7	8.79
45	Q02248	Catenin beta-1 OS=Mus musculus GN=Ctnnb1 PE=1 SV=1 - [CTNB1_MOUSE]	1	4	0.0819	781	85.4	5.86
46	O35691	Pinin OS=Mus musculus GN=Pnn PE=1 SV=4 - [PININ_MOUSE]		4	0.0731	725	82.4	7.01
47	Q8K4Z5	Splicing factor 3A subunit 1 OS=Mus musculus GN=Sf3a1 PE=1 SV=1 - [SF3A1_MOUSE]		4	0.067	791	88.5	5.22
48	B2RY56	RNA-binding protein 25 OS=Mus musculus GN=Rbm25 PE=1 SV=2 - [RBM25_MOUSE]	1	4	0.0668	838	99.5	6.32
49	Q3U2E2	Zinc finger MYM-type protein 5 OS=Mus musculus GN=Zmym5 PE=2 SV=2 - [ZMYM5_MOUSE]		4	0.0638	627	70	7.97
50	Q7TQH0	Ataxin-2-like protein OS=Mus musculus GN=Atxn2l PE=1 SV=1 - [ATX2L_MOUSE]		4	0.0543	1049	110.6	8.85
51	Q9Z148	Histone-lysine N-methyltransferase EHMT2 OS=Mus musculus GN=Ehmt2 PE=1 SV=2 - [EHMT2_MOUSE]		4	0.053	1263	138	5.83
52	Q9ESU6	Bromodomain-containing protein 4 OS=Mus musculus GN=Brd4 PE=1 SV=2 - [BRD4_MOUSE]		4	0.0429	1400	155.8	9.19
53	Q9EPU4	Cleavage and polyadenylation specificity factor subunit 1 OS=Mus musculus GN=Cpsf1 PE=1 SV=1 - [CPSF1_MOUSE]		4	0.0389	1441	160.7	6.39
54	Q9JLM4	Zinc finger MYM-type protein 3 OS=Mus musculus GN=Zmym3 PE=2 SV=1 - [ZMYM3_MOUSE]		4	0.0336	1370	152.8	6.39

## Sheet: Figure 5B
		Accession	Description	# Peptides	Coverage
	1	Q9CU65	Zmym2	59	0.476
	2	A2A791	Zmym4	42	0.4009
	3	A2AWL7	Mga	24	0.1042
	4	B2RRF6	Zfp518a	21	0.2192
	5	Q6ZQ88	Lsd1 (Kdm1a)	20	0.2884
	6	Q8BX22	Sall4	16	0.194
	7	Q5DTW7	Kiaa1551	15	0.1216
	8	Q8C796	Rcor2	12	0.3174
	9	Q9JIX8	Acin1	12	0.142
	10	A2AQ25	Skt	12	0.1254
	11	Q8BZH4	Pogz	11	0.137
	12	Q8CGF7	Tcerg1	11	0.1
	13	O09106	Hdac1	10	0.3278
	14	Q9Z103	Adnp	10	0.1327
	15	Q7TT18	Atf7ip	10	0.111
	16	O35218	Cpsf2	9	0.1483
	17	Q9CXK9	Rbp33	9	0.1032
	18	Q9R0I7	Ylpm1	9	0.0952
	19	P70288	Hdac2	8	0.1885
	20	Q8C7E9	Cstf2t	8	0.1883
