# Supplementary material for: The fibronectin type-III (FNIII) domain of ATF7IP contributes to efficient transcriptional silencing mediated by the SETDB1 complex
Source: Epigenetics Chromatin. 2020 Nov 30;13:52. doi: 10.1186/s13072-020-00374-4 (PMC7706265; doi:10.1186/s13072-020-00374-4)
Supplement: Supplementary file 9 — Additional file 9: Table S2. Related to Fig. 5. List of DE genes and repeats in Atf7ip KO, Atf7ip KO rescued with WT or the FNIII domain mutant of ATF7IP and Zmym2 KO ESCs. [file 13072_2020_374_MOESM9_ESM.xlsx]

## Sheet: Table S2_gene
Atf7ip KO UP	Fold change		Atf7ip KO DOWN	Fold change		Atf7ip KO + WT UP	Fold change		Atf7ip KO + WT DOWN	Fold change		Atf7ip KO + dFN3 UP	Fold change		Atf7ip KO + dFN3 DOWN	Fold change		Zmym2 KO UP	Fold change		Zmym2 KO DOWN	Fold change
1700001L05Rik	5.54289		1500012F01Rik	0.281287		1010001N08Rik	11.5855		1500012F01Rik	0.304681		2410076I21Rik	6.91803		1500012F01Rik	0.315961		1700001L05Rik	4.32429		1190002F15Rik	0.262649
1700029P11Rik	14.4802		5430416N02Rik	0.202572		1700007K13Rik	3.44913		1700029P11Rik	0.164787		Ankrd33b	15.9099		5430416N02Rik	0.271629		1700013H16Rik	31.6984		1500012F01Rik	0.347088
2410076I21Rik	9.224		8430419L09Rik	0.381307		2310030G06Rik	4.26741		2410012M07Rik	0.202286		Atf7ip	3.47426		9430008C03Rik	0.36202		1700019A02Rik	19.1368		3632451O06Rik	0.43193
2410088K16Rik	83.5305		9430008C03Rik	0.306901		4632428N05Rik	4.64526		2610035F20Rik	0.230235		Car4	4.67027		Adm2	0.175142		1700019B21Rik	21.3546		5430416N02Rik	0.301095
4930500J02Rik	6.82642		AW551984	0.184714		4930506M07Rik	3.37817		2610305D13Rik	0.297714		Ccdc3	12.169		Arl14ep	0.339669		2410076I21Rik	7.55766		8430419L09Rik	0.341657
5031414D18Rik	33.3004		Adm2	0.192211		AA986860	21.0306		2810474O19Rik	0.455375		Clic5	12.7733		Arrdc4	0.296064		4930470H14Rik	20.6002		9430020K01Rik	0.474648
Adrb3	3.13049		Aldh1l2	0.298626		Ablim1	7.85801		4930432K21Rik	0.246367		Col4a1	5.36615		Cpne7	0.109037		4930486L24Rik	12.7569		A2m	0.194911
Aim2	5.87386		Amn1	0.215009		Acsl5	2.90007		4930461G14Rik	0.222591		Col4a2	5.55858		Cspg5	0.214873		4930500J02Rik	5.6239		AI464131	0.308815
Akr1c13	30.4037		Arrdc4	0.200357		Acta2	35.0434		4933416C03Rik	0.0787005		Cubn	8.76087		Cyb5r1	0.379238		4930502E18Rik	5.50943		AI467606	0.374209
Ankrd33b	14.9482		Atp12a	0.0916053		Adamts7	3.33039		5330417C22Rik	0.144157		Dab2	5.54468		Egr1	0.0967694		Abcb1a	3.22404		AI662270	0.15465
Aox3	24.7216		B4galnt2	0.225884		Adamts9	2.96701		5430416N02Rik	0.227987		Ddah1	3.21807		Fam132b	0.234401		Accsl	4.74567		AU040320	0.368976
Arl14epl	3.97346		Cacna1h	0.235712		Adora1	17.9094		9430008C03Rik	0.298585		Dnmt3l	2.65901		Fbln5	0.164232		Acta2	17.0168		AW551984	0.296161
Arntl2	7.19083		Cacna2d4	0.0319097		Afap1l2	5.87921		A2m	0.237385		Fkbp6	16.5615		Fgf21	0.0853764		Aff2	5.87988		Abca3	0.43504
Aurkc	13.7071		Calca	0.413119		Ak1	2.6331		A730036I17Rik	0.248322		Gab1	4.81515		Fos	0.158357		Ak7	2.97557		Abcb6	0.490529
BC052688	4.51975		Cd47	0.246933		Amn	5.7131		AI848285	0.349086		Gata4	6.21193		Fosb	0.0569749		Anxa1	14.0701		Abcc1	0.491499
Cerk	4.35944		Chd5	0.320688		Amot	11.68		AU022751	0.0589696		H19	31.798		Fut1	0.108813		Aox3	18.709		Abcc10	0.424814
Chst1	15.3481		Cntln	0.204874		Ankrd33b	23.6093		Aass	0.34396		Hkdc1	12.5674		G0s2	0.086236		Ap1s3	2.09953		Acad10	0.403744
Clca4	5.76443		Cpne7	0.121714		Ano3	7.50179		Acan	0.315802		Hs3st1	8.26993		Gdf15	0.127895		Arl14epl	3.98409		Acer3	0.450288
Cnga3	4.44106		Cyb5r1	0.386664		Anxa1	32.1721		Actn3	0.241375		Htra1	6.19635		H1f0	0.329366		Asb14	8.72383		Acvr1	0.312554
Cphx1	17.3886		Ddit3	0.313768		Anxa3	13.7222		Adad2	0.229803		Khdc3	17.5218		Hhip	0.0116997		Ash2l	2.11732		Acvr2a	0.439877
Cphx2	17.3886		Dner	0.0906928		Anxa8	6.25359		Adm2	0.109504		Klb	7.80906		Hrk	0.139424		Aurkc	7.0918		Adm2	0.205814
Cyp2b23	6.88633		Egr1	0.0878132		Ap1m2	3.91093		Adora2b	0.20449		Mael	6.42401		Inhbe	0.0272665		Bbs2	2.24019		Aff1	0.452486
D630045M09Rik	3.4553		Elovl7	0.123688		Apobec2	4.60427		Adrb3	0.407015		Mageb16	3.38926		Irak3	0.315471		Bst2	2.02247		Agpat3	0.386963
Dmrtc1b	14.5873		Fah	0.389583		Arap2	3.7322		Aga	0.351494		Nfe2	17.4333		Jam2	0.219773		C330024D21Rik	11.7417		Alg1	0.482224
Dusp27	2.9492		Fam132b	0.258095		Arhgap6	10.4014		Aldh1l2	0.28632		Nxf7	12.7522		Kcnt2	0.140381		Calcoco2	3.5131		Alg8	0.468149
Duxbl3	5.94304		Fbln5	0.0691625		Arhgef5	4.05465		Amn1	0.213484		Peg10	5.51519		Krcc1	0.368349		Camsap3	2.01704		Amn1	0.253302
E330020D12Rik	9.97815		Fgf21	0.0258863		Arhgef9	4.0195		Ankrd45	0.333653		Pnma5	27.2933		Lefty1	0.28803		Car4	3.00527		Ank3	0.379643
Efcab6	14.7025		Fos	0.127334		Arl4c	4.27686		Aqp3	0.241938		Rab27a	2.91787		Lrrc8d	0.355907		Ccin	23.7665		Ano6	0.487751
Esrp1	4.3967		Fut1	0.161562		Arntl2	12.167		Arhgap28	0.363864		Rbm47	3.90156		Mef2b	0.287378		Ccno	23.6606		App	0.374793
Fkbp6	22.0049		Gdf15	0.0985782		Atf7ip	3.12906		Arhgap30	0.137669		Srgn	8.40393		Naglu	0.263215		Cd200	8.30136		Aqp3	0.377786
Gab1	4.62818		Gm10409	0.36185		BC065397	4.48653		Arl14epl	0.335054		Stra8	4.29973		Napsa	0.18676		Cd24a	2.1049		Arhgef10l	0.427222
Gc	7.49803		Gm15441	0.274181		Bace2	11.3492		Arrdc4	0.324939		Sycp1	13.8325		Nupr1	0.188004		Cdkn2a	29.079		Arhgef26	0.303578
Gm11127	3.60299		Gm2897	0.385955		Bag2	3.26127		Atp10a	0.38695		Tex11	4.66657		Pecam1	0.363297		Cerk	4.32356		Arl14ep	0.425646
Gm13152	4.13114		Gpr19	0.358894		Barhl2	27.2289		Atp12a	0.124495		Tex15	5.05005		Ppp1r10	0.383807		Chst1	12.0706		Arrdc4	0.251786
Gm13242	3.36557		Gprc5a	0.217342		Bcl9l	3.20939		Atp1a3	0.260827		Usp26	38.7458		Rhbdd1	0.23321		Clca4	5.96989		Asic2	0.147053
Gm2373	35.2852		H1f0	0.251782		Bend5	7.21702		Atp2b2	0.188815		Xlr3a	19.7034		Ripply1	0.273015		Col6a5	4.55942		Atf6	0.462699
Gm4262	3.43031		H2-D1	0.371408		Bmp1	2.73009		Atp8a1	0.387375					Serpina3m	0.294247		Cphx1	13.7837		Atp1a2	0.14549
Gm9112	16.1446		H2-K1	0.406439		Bmp2	19.7191		B3glct	0.409783					Slc1a4	0.118782		Cphx2	13.7837		Atp1b1	0.481769
Grhl2	8.83924		H2-L	0.394967		Bmp6	8.13745		BC055111	0.135424					Slc6a9	0.17828		Cpn1	6.2811		Atp2a3	0.242213
Gstp2	6.26694		Hrk	0.147401		Bmper	43.6055		Bcdin3d	0.365014					Slc7a1	0.39153		Crabp2	2.60699		Atp2b1	0.499527
H19	23.5843		Kcnt2	0.134189		Btg2	3.143		Begain	0.320087					Slc7a11	0.17774		Crisp1	3.46216		Atp2b2	0.161125
H2-Eb1	7.47226		Krcc1	0.338321		Cacna1d	6.88521		Btbd18	0.157066					Slc7a3	0.427861		Ctnnal1	2.45545		Atp6ap1	0.494989
Hormad1	16.4541		Lonrf3	0.295708		Camk2a	4.95215		C1rl	0.268837					Slc7a5	0.424767		Cyct	3.21234		Atp8a1	0.448416
Htra1	4.41333		Lrrc8d	0.339467		Capn6	15.2582		C7	0.308432					Spp1	0.3369		D1Pas1	2.68591		Atraid	0.480847
Inpp5d	4.97423		Mef2b	0.152341		Car4	5.91247		Cacna2d4	0.0581712					Stc2	0.188198		D630023F18Rik	4.00393		B3galnt1	0.243369
Kcnj14	6.85505		Moxd1	0.244534		Ccdc3	16.6896		Cacng3	0.0523433					Tmtc1	0.321033		D630045M09Rik	3.653		B4galnt2	0.289756
Khdc3	17.9964		Naglu	0.306218		Ccdc80	12.9586		Caprin2	0.449113					Trib3	0.205772		Ddx3y	5.88198		BC055111	0.239069
LOC100503676	5.71791		Nmnat3	0.122745		Cd44	6.85672		Car14	0.378539					Tsc22d3	0.318189		Dmrtc1c1	4.93882		Bai1	0.226415
Lama3	4.63658		Nupr1	0.157377		Cdc42ep1	8.69468		Car6	0.0918209					Vldlr	0.282203		Dmrtc1c2	4.84637		Bcl6	0.204266
Mael	8.04471		Pck2	0.257859		Cdk6	3.06561		Card14	0.242717					Zfp518b	0.32036		Dnah6	22.4262		Bcorl1	0.456561
Mageb16	3.59233		Pltp	0.421695		Ceacam1	6.08928		Cd209d	0.0794889					Zmat4	0.149234		Dnmt3b	3.05185		Cables1	0.333909
Mep1b	16.9609		Porcn	0.387727		Ceacam2	5.72314		Cd3e	0.0634268								Dnmt3l	3.43356		Cacna1h	0.213691
Morc1	4.11999		Prkcb	0.258389		Cemip	13.5079		Cd6	0.0571579								Dppa3	6.6789		Cadps2	0.178124
Nell2	9.89009		Pycr1	0.375417		Chst1	14.6966		Cd97	0.334155								E030019B13Rik	71.5291		Calca	0.493648
Nfe2	15.0366		Rhbdd1	0.207644		Chst15	3.43649		Cdh15	0.127213								Eif2s2	2.13939		Calr3	0.351026
Nmral1	3.61485		Rnaset2b	0.405042		Cited1	23.3553		Cdh22	0.253273								Eif2s3y	6.70869		Camk1d	0.254113
Otx2	8.99917		Rps6ka2	0.4092		Ckmt1	3.12298		Cdyl2	0.282301								Eps8	2.60219		Card14	0.211916
Pla2g1b	8.36696		Slc1a4	0.197373		Cldn6	3.70562		Cecr2	0.392643								Esrp1	5.03447		Cd47	0.306782
Pnma5	129.743		Slc1a5	0.297759		Clic1	2.73034		Celsr3	0.365489								Fam178b	2.30195		Cd9	0.457527
Pou6f1	6.45379		Slc2a3	0.403909		Clic5	26.4486		Chac1	0.122289								Fam43a	2.17254		Cd97	0.410468
Prnp	3.26337		Slc3a2	0.400735		Clic6	12.1704		Chrna7	0.323941								Fgfr1op	2.04038		Cdkn1b	0.372827
Prr19	6.68825		Slc7a11	0.238643		Clu	3.6889		Chst3	0.308556								Filip1	15.1634		Cdx1	0.223562
Rbm44	7.63636		Snhg1	0.27004		Cobll1	4.34095		Ciart	0.280486								Fkbp6	8.40401		Cep83os	0.196672
Rex2	4.32491		Stc2	0.239571		Col4a1	14.3023		Clca4	0.0756995								Fmr1nb	6.05759		Cept1	0.409788
Rhox5	4.03001		Tm7sf3	0.434049		Col4a2	15.7062		Clcnkb	0.144028								Fndc3c1	3.95242		Cers6	0.375459
Ripk3	5.29094		Tmed3	0.270455		Commd3	3.33923		Clec2i	0.0878547								Gab1	6.26848		Chac1	0.163432
Rpl39l	31.4075		Txnip	0.261594		Cpne2	4.39178		Clgn	0.325964								Gc	11.8443		Chd5	0.292989
Samd9l	4.79497		Vegfa	0.343315		Cpped1	2.89898		Clmn	0.386939								Glipr2	2.32768		Cidea	0.192059
Sema6a	11.2872		Vldlr	0.285383		Cpz	13.3425		Clnk	0.237009								Glrx	6.46014		Cldn4	0.452398
Serpine1	25.9567					Creb3l2	2.74852		Cngb1	0.277611								Gm1564	7.78689		Clstn1	0.483512
Smtnl1	6.93951					Cryab	10.0381		Cntln	0.327478								Gm17644	4.57385		Cmtm7	0.393896
Stra8	4.51091					Ctdspl	4.21738		Cntnap3	0.205191								Gm17821	2.7411		Cnih4	0.452661
Sycp1	7.13119					Ctsh	6.01126		Col6a5	0.254312								Gm21283	10.1273		Cntn2	0.422564
Tdrd12	11.8727					Cubn	18.5758		Col9a2	0.391696								Gm2373	27.716		Cobl	0.217478
Tex11	4.95452					Cyp26a1	17.3246		Cpne7	0.0636222								Gm2381	2.36579		Col13a1	0.203339
Tex15	6.44226					Cyr61	3.36673		Crisp1	0.254997								Got1l1	3.76278		Col4a1	0.280116
Tuba3a	12.5396					Dab2	23.3676		Csn3	0.129094								Grhl2	5.58375		Col4a2	0.221376
Uba1y	14.3965					Ddah1	4.77703		Cspg5	0.179779								Grid2	25.8455		Cpe	0.201109
Usp26	88.9931					Ddit4l	3.80324		Cth	0.363194								Gtsf1l	3.23012		Cpne7	0.201951
Xlr3a	40.8336					Dkk1	19.9684		Cyb5r2	0.192366								Hormad1	9.29188		Cpt1a	0.463543
Xlr3b	23.0006					Dnajc6	3.33772		Cybb	0.0713489								Hsd17b14	2.29474		Creld1	0.299476
Xlr5a	38.1454					Dok2	4.39453		Cyct	0.0755003								Hsh2d	5.89802		Crim1	0.380328
Xlr5b	52.9606					Dram1	7.69913		Cyp2b23	0.247405								Htra1	3.01565		Crtac1	0.21606
Xlr5c	96.3599					Dsp	3.07224		Cyp2s1	0.43432								Inpp5d	6.52951		Cspg5	0.218605
Zfp229	6.37035					Dstn	2.49635		D1Pas1	0.204474								Itgal	4.66764		Cst3	0.477766
Zfp600	5.33151					Dusp6	2.66704		Dazl	0.0787834								Kdm5d	4.62747		Cth	0.258196
Zfp951	6.91356					Efemp2	3.4482		Dclk2	0.35901								Khdc3	7.63378		Ctsb	0.491094
						Efs	3.21688		Ddx43	0.374548								Klf17	3.96536		Ctsc	0.316983
						Egflam	20.2697		Disp2	0.179459								Klhdc4	2.13474		Ctsz	0.452621
						Emp1	2.53436		Dmrtb1	0.247899								LOC100503676	6.24707		Cxadr	0.368786
						Epha1	3.10891		Dmrtc1c1	0.0534584								Lama3	5.26896		Cyb5r1	0.469822
						Esrp1	3.85862		Dmrtc1c2	0.0524499								Ldb2	21.3303		Cyba	0.46942
						Ets1	7.98558		Dppa2	0.222612								Lrp2	2.78388		Cyp2b23	0.146633
						Fam124a	7.70215		Dppa4	0.295241								M1ap	4.51916		Cyp4f13	0.371081
						Fam198b	4.50332		Dppa5a	0.225047								Mael	9.4603		Dcaf12l1	0.299123
						Fam19a4	6.44027		E530001F21Rik	0.090452								Mageb16	4.14537		Ddit3	0.458921
						Fgf10	10.4635		Ecel1	0.154766								Mast1	3.49681		Dhrs7	0.323141
						Fgf3	6.67337		Elovl7	0.30744								Mat2a	2.39304		Dnajc3	0.420429
						Fgf5	13.1668		Enox1	0.240581								Mep1b	9.68133		Dolpp1	0.471657
						Fhl1	4.43803		Enpp4	0.39994								Morc1	4.95865		Dsg2	0.294954
						Fhl2	18.6995		Faah	0.339149								Mrps24	2.34488		Dusp16	0.436692
						Flrt3	5.17066		Fam132b	0.21333								Mt1	3.40232		Ebp	0.418272
						Foxa2	45.418		Fbxo15	0.297107								Mt2	3.48763		Efnb1	0.30072
						Foxj1	4.4387		Fgf21	0.0630936								Mtus2	3.25897		Elmod2	0.459977
						Foxq1	15.2972		Fggy	0.280068								Naip5	8.67197		Elovl7	0.0619279
						Frmpd1	4.81327		Fhl4	0.124419								Nell2	8.29227		Emc3	0.372215
						Gab1	4.88664		Foxn4	0.337506								Neurog3	5.24499		Emp2	0.188839
						Gas6	3.0773		Fsd1l	0.348557								Nmral1	4.31992		Epdr1	0.288547
						Gata4	30.4673		Fut1	0.120796								Olfr856-ps1	6.61506		Epha4	0.205949
						Gbx2	3.68937		Fzd9	0.296127								Otx2	4.87924		Ephb6	0.255788
						Gdf6	26.8397		G0s2	0.164995								Parp12	2.39238		Erlec1	0.473753
						Gdpd5	4.79916		Gm13051	0.234375								Peg10	4.37306		Erp44	0.477441
						Gja1	3.89459		Gm13139	0.127508								Pim2	2.46597		Esyt3	0.392191
						Gjb5	2.63023		Gm13154	0.238235								Pisd-ps1	2.36539		Etv6	0.436163
						Glrx	19.5975		Gm13242	0.180904								Pkhd1	16.5027		Fads1	0.467103
						Gm11545	8.36712		Gm13247	0.21729								Pkhd1l1	25.8829		Fah	0.340139
						Gm14446	25.9533		Gm13251	0.1356								Pla2g1b	14.726		Fam132b	0.27736
						Gpx2	6.51798		Gm14164	0.140903								Pla2g4a	6.64697		Fam171a1	0.440732
						Gpx3	3.06015		Gm17644	0.240249								Plac8	6.51476		Fam46a	0.298595
						Grhl2	4.0514		Gm2694	0.340564								Pnma5	18.3766		Fam84b	0.20319
						Gsn	2.97083		Gm364	0.0499666								Pramef12	4.27453		Farp1	0.405201
						Gsto1	3.2024		Gm4961	0.2673								Psma8	2.46829		Fbln5	0.143029
						H19	240.205		Gm4975	0.168919								Pzp	4.5934		Fgf17	0.261751
						Habp2	16.1411		Gm5091	0.170857								Rbm44	4.88208		Fgf21	0.119559
						Has2	8.39798		Got1l1	0.155882								Rbmx	8.13501		Fhl4	0.238623
						Hdac7	2.59571		Gpr19	0.293721								Rcsd1	15.0494		Fkbp10	0.306749
						Hkdc1	21.4892		Gprc5a	0.303696								Rgs9	6.02691		Flt1	0.177851
						Hnf1b	16.9323		H1fx	0.387322								Rhox1	9.07903		Fmn1	0.255335
						Hnf4a	10.8472		H2-Bl	0.220928								Rhox13	11.2815		Fn1	0.33423
						Hopx	4.35877		H2-D1	0.356989								Rhox5	12.1335		Fos	0.0665598
						Hs3st1	19.6453		H2-L	0.380116								Rian	9.26461		Frmd4b	0.343161
						Htra1	13.3334		H2-Q10	0.308485								Rpl39l	5.03841		Fuca2	0.477048
						Id1	8.36437		H2-Q4	0.34948								Rragd	2.17113		G0s2	0.170846
						Id2	3.87426		Herpud1	0.344551								Ryr3	8.02869		Galnt2	0.436579
						Igf1	8.0231		Hhip	0.0408806								Sema6a	19.7734		Gdf15	0.15049
						Ihh	10.682		Hnf1a	0.161838								Serpine1	16.4014		Gdpd1	0.329903
						Itga1	12.7155		Hoxb5	0.166413								Sfi1	5.38254		Gjb2	0.162474
						Itm2a	3.48302		Hrh3	0.276467								Sfmbt2	3.41345		Gla	0.481547
						Klb	17.9071		Hrk	0.121791								Sh3gl3	5.27098		Glb1	0.481254
						Krt18	4.64043		Il17ra	0.304287								Sh3tc2	3.61206		Gli2	0.351233
						Krt8	4.77616		Il17rc	0.367534								Six1	4.92422		Glrb	0.178684
						Lad1	6.4984		Il23a	0.139071								Smoc1	4.49316		Gm11149	0.150483
						Lama1	6.36479		Inhbe	0.0529446								Sms	2.06791		Gm15441	0.351572
						Lamb1	4.20214		Inpp5d	0.376807								Smtnl1	12.8477		Gng12	0.291566
						Lats2	3.97802		Iqsec3	0.134113								Snhg3	2.90309		Golt1b	0.440544
						Lhfpl2	10.3438		Itga5	0.392423								Sohlh2	3.52525		Gpc4	0.462929
						Limch1	15.3526		Klf17	0.119743								Sord	2.38397		Gpc6	0.105413
						Lipg	3.411		L1cam	0.108697								Spn	3.12263		Gpr107	0.462758
						Lrp2	6.08908		Lama3	0.353536								Steap3	2.81891		Gpr108	0.41274
						Ltb4r1	17.1873		Lat	0.226282								Stra8	3.78277		Gpr19	0.390293
						Ltb4r2	8.72824		Lef1	0.186313								Sycp1	3.6059		Gprc5a	0.0919204
						Lyn	5.65817		Lhfpl4	0.364542								Tcfl5	2.42996		Gpt2	0.493102
						Mgll	5.87394		Lpar5	0.364372								Tdrd12	6.70832		Grcc10	0.419396
						Mia2	12.5578		Lrrc15	0.252257								Tex15	3.15603		H1f0	0.322725
						Mir675	139.381		Lrrc2	0.3675								Tktl1	7.38717		H2-D1	0.395901
						Muc13	17.3612		Lrrc8d	0.38417								Tktl2	5.84148		H2-K1	0.417347
						Myo5b	5.87643		Ly6g5c	0.0790879								Tmem40	8.01139		H2-L	0.396583
						Ndnf	4.07492		Ly75	0.458555								Tpk1	2.6867		Hebp1	0.484655
						Nedd9	7.487		M1ap	0.206667								Tspan8	5.7978		Helz2	0.396762
						Nefl	3.0965		Maats1	0.0981816								Tuba3a	4.38139		Hemk1	0.419089
						Nfe2	19.094		Madcam1	0.125901								Tulp4	2.31085		Herpud1	0.29155
						Nkx1-2	20.7481		Mael	0.238294								Uba1y	11.8095		Hexb	0.471061
						Nkx2-3	21.3766		Mageb4	0.127624								Usp26	104.322		Hivep1	0.40987
						Nkx2-9	7.09926		Map10	0.338148								Usp29	4.17242		Hrk	0.112171
						Nlrc4	4.79197		Map1b	0.416927								Uty	4.95543		Igf1r	0.469118
						Nmral1	4.84008		Map6	0.267116								Wdfy4	10.4099		Igsf21	0.168324
						Nostrin	16.8954		Matn3	0.35872								Wdr20rt	10.7384		Igsf8	0.459911
						Npl	5.23331		Mcf2	0.163062								Xlr3a	30.6581		Il17rc	0.152164
						Nrg1	12.0284		Mfsd9	0.284635								Xlr3b	17.0424		Inhbb	0.266754
						Nrg2	4.81422		Mical1	0.350599								Xlr5a	31.6861		Islr2	0.358573
						Nrk	3.90116		Mir1668	0.305718								Xlr5b	38.8757		Itfg2	0.45453
						Nrp2	5.04044		Mobp	0.0976982								Xlr5c	26.5715		Itga5	0.340053
						Nsmaf	2.98568		Morc1	0.222924								Zfp229	2.42154		Itga9	0.432393
						Ntn3	7.89368		Mov10l1	0.118746								Zfp488	3.40671		Itgav	0.440265
						Nup62cl	3.35526		Msh5	0.229365								Zfp961	2.29099		Itpr1	0.459905
						Nwd2	35.35		Mtap7d3	0.441609								Zfy1	27.3829		Jagn1	0.487016
						Nxf7	33.2097		Myh13	0.190517								Zim3	10.5267		Jdp2	0.350361
						Olig2	2.7354		Myo1f	0.186255								Zp3	3.84805		Kcnt2	0.319103
						P4ha2	3.36035		Naa11	0.0493451											Kdelr3	0.279211
						Pag1	3.43612		Napb	0.354431											Kirrel2	0.340314
						Pard6g	3.9039		Napsa	0.229556											Klf10	0.490272
						Pde3a	10.8747		Nckap1l	0.183272											Ktn1	0.452436
						Pdgfra	10.0549		Nptx2	0.372425											L1cam	0.458944
						Pdzd3	11.3163		Ntrk1	0.0788401											Lama1	0.203225
						Peg10	4.05336		Nupr1	0.188135											Lamb1	0.413803
						Penk	8.58236		Nxt2	0.383567											Lamc1	0.428733
						Perp	3.29382		Obox6	0.145204											Lamc2	0.321892
						Pga5	46.3084		Odf2l	0.414958											Laptm4b	0.499016
						Phactr1	4.89436		Olfr613	0.318845											Large	0.486537
						Phlda1	3.34561		Otub2	0.231052											Lclat1	0.339436
						Phlda3	3.66131		Otud6a	0.109821											Lefty2	0.45709
						Phldb2	3.5535		Padi4	0.193031											Leprel4	0.333789
						Pid1	5.87847		Papolb	0.133825											Letm2	0.227552
						Pik3ap1	9.5431		Pax6	0.177331											Lhfpl4	0.274853
						Pitpnm2	2.60129		Pax8	0.100714											Lifr	0.319651
						Plac1	33.9398		Pcdhga1	0.353613											Lipa	0.418184
						Plagl1	14.4337		Pcdhga8	0.147797											Lman2	0.496477
						Plat	8.29507		Pcolce2	0.392658											Lmbrd1	0.425119
						Plk2	2.74309		Pcsk1	0.230154											Lmf1	0.470077
						Plxdc2	3.14219		Pcsk1n	0.271056											Lpar5	0.267619
						Podxl	6.64379		Pde1b	0.415131											Lpcat3	0.388625
						Prrg4	3.54349		Pde1c	0.139671											Lrig2	0.491877
						Prss23	18.4483		Pdha2	0.0422254											Lrig3	0.30717
						Pth1r	22.041		Phlda2	0.397868											Lrp12	0.438612
						Ptk6	17.1336		Pla2g2e	0.0791673											Lrp6	0.480811
						Ptpn14	5.18838		Pls1	0.354769											Lrp8	0.450411
						Pxk	2.72561		Pou2f2	0.229825											Lrrc34	0.462532
						Rab12	2.61652		Pramel1	0.137651											Lrrc8d	0.391882
						Rab31	2.57613		Prkcb	0.232734											Ltbp1	0.245059
						Rab3il1	9.45946		Prmt8	0.291054											Ltbr	0.341068
						Ramp3	3.27906		Prrt4	0.241208											Ly75	0.255131
						Rbm47	3.55038		Prss50	0.178625											M6pr	0.465898
						Rgl1	3.65229		Prune2	0.326499											Mboat2	0.430911
						Rhox6	13.2413		Ptchd1	0.0700683											Mbtps2	0.496957
						Rhpn1	6.59288		Ptprn2	0.270657											Megf11	0.157589
						Rin3	11.8461		Rab3b	0.312424											Mfsd6	0.197479
						Rnase4	4.68145		Rbakdn	0.103106											Mfsd7b	0.395353
						Runx1	10.5854		Rbm44	0.307222											Mir1668	0.323702
						S100a1	6.74399		Reg2	0.113503											Mitf	0.344167
						S100a6	2.86164		Ret	0.21482											Mkrn2	0.494514
						S100g	19.9568		Rex2	0.210693											Mmgt1	0.409385
						Saa3	5.98634		Rhbdd1	0.297059											Mmp17	0.467427
						Scn3b	5.59087		Rims3	0.363869											Moxd1	0.353259
						Scube2	3.24891		Ripply1	0.339119											Mpzl2	0.286834
						Sdc4	2.53587		Rpl10l	0.0806906											Mras	0.222126
						Sema6a	15.5732		Sall3	0.257801											Msln	0.0839366
						Serpine2	3.74807		Scn3a	0.295338											Mthfr	0.421284
						Sfi1	4.0966		Sec1	0.171839											Myo1a	0.33669
						Sfmbt2	3.72074		Sema4a	0.382832											Naga	0.462894
						Sfn	6.08137		Serpina3m	0.128155											Naglu	0.163747
						Sh3pxd2a	2.7746		Slc11a1	0.220143											Napsa	0.22087
						Sh3rf2	8.10624		Slc1a4	0.144302											Ncam1	0.16162
						Sh3tc1	2.96377		Slc1a5	0.29713											Ndc1	0.463279
						Sh3tc2	3.49712		Slc28a1	0.29012											Neo1	0.453358
						Slc24a3	16.7558		Slc4a5	0.173504											Nfasc	0.353286
						Slc25a4	2.44565		Slc6a9	0.199338											Nfkb1	0.409192
						Slc34a2	17.8984		Slc7a3	0.401816											Nid1	0.242518
						Slc38a5	4.05698		Slc7a5	0.402435											Nkx6-3	0.0353869
						Slc39a8	20.9624		Smarca5-ps	0.347007											Npc1	0.402078
						Slc44a3	4.1311		Smc1b	0.16076											Nrm	0.484683
						Slc7a8	5.726		Snhg1	0.304617											Ntn1	0.189259
						Smarca2	10.239		Snhg12	0.338517											Nucb1	0.469025
						Sowahb	5.20134		Sohlh2	0.242792											Nupr1	0.293239
						Sox17	33.2286		Spag16	0.173363											Nxph4	0.408443
						Sparc	2.60023		Spi1	0.0533942											Ocln	0.302031
						Spats2l	4.20063		Spn	0.18577											Otub2	0.292134
						Spink3	49.8051		Stag3	0.198205											P4ha1	0.420255
						Spock1	10.2553		Stk31	0.105276											Pam	0.447145
						Sprr2a1	23.0438		Susd5	0.11873											Pck2	0.325736
						Sprr2a2	23.0438		Syce1	0.12621											Pcsk6	0.391385
						Srgn	17.3569		Sycp2	0.0792623											Pde4d	0.353561
						Ssbp2	4.50832		Sycp3	0.196561											Pdgfc	0.13764
						St3gal1	3.45856		Syt4	0.159984											Pdgfra	0.143116
						Stard8	17.3898		Tcl1	0.208473											Pdgfrb	0.15755
						Stx3	3.81687		Tet2	0.34187											Pgap1	0.486723
						Tap1	3.63939		Tex13	0.00517564											Pigu	0.485488
						Tax1bp3	3.13867		Tex19.1	0.16394											Pkdcc	0.457229
						Tbx18	22.2437		Tmem108	0.320901											Plcl2	0.188657
						Tbx20	7.5549		Tmem209	0.309834											Plec	0.46731
						Tcf23	15.4525		Tmem220	0.252668											Plekha6	0.411266
						Tfec	14.1037		Tmprss11f	0.108863											Plod1	0.414835
						Timp3	4.8845		Tmtc1	0.13848											Pls3	0.457906
						Tinagl1	3.44638		Tnfrsf13c	0.217971											Pltp	0.270475
						Tmem45b	11.0627		Tnfrsf22	0.386017											Pmepa1	0.423059
						Tmprss2	21.3959		Trap1a	0.380206											Porcn	0.33672
						Tpm4	2.48283		Trib3	0.305707											Pou2f3	0.198497
						Trpm6	11.671		Trim66	0.0597811											Pou4f2	0.251622
						Ubash3b	3.98327		Triml1	0.0939438											Ppm1l	0.34409
						Ugt2b34	19.3916		Triml2	0.0578767											Prdm14	0.439524
						Vgll3	8.87572		Tsc22d3	0.349754											Ptprj	0.424233
						Wipf3	5.31099		Ttpa	0.372313											Ptprk	0.496397
						Wnt3	18.7084		Tuba3a	0.223605											Qsox1	0.491768
						Wnt7b	14.5784		Tubb3	0.296096											Rcn1	0.30245
						Wnt8a	7.27106		Ubap1l	0.122376											Reep1	0.395934
						Zak	2.45908		Ube2dnl1	0.104825											Rerg	0.141119
						Zfp365	3.38171		Vax2	0.155813											Retsat	0.366936
						Zfp36l1	2.53018		Vax2os	0.0943618											Rhbdd1	0.223603
						Zfp608	4.29445		Vsig1	0.0618191											Ripply1	0.396725
									Vwf	0.275692											Rnaset2a	0.383394
									Wbp2nl	0.217251											Rnaset2b	0.395505
									Wfdc10	0.0557415											Rnf103	0.424129
									Wfdc6b	0.0761152											Rnf128	0.262305
									Zfp42	0.292011											Rnf13	0.416392
									Zfp438	0.310582											Rnf157	0.341772
									Zfp488	0.344827											Ror2	0.4839
									Zfp518b	0.307494											Rps6ka2	0.413528
									Zfp534	0.159097											Sall3	0.17549
									Zfp536	0.127857											Scd1	0.427986
									Zfp600	0.178322											Sema5b	0.178068
									Zfp941	0.37353											Serinc5	0.366527
									Zic2	0.329911											Serpinb6c	0.317536
									Zmat1	0.195697											Serpinh1	0.417219
									Znf41-ps	0.103954											Sfrp1	0.267909
																					Sft2d2	0.369923
																					Sh3gl2	0.377947
																					Sidt2	0.47663
																					Sil1	0.472862
																					Slc12a7	0.485925
																					Slc15a1	0.308055
																					Slc19a3	0.312516
																					Slc1a4	0.217344
																					Slc1a5	0.367151
																					Slc2a3	0.256526
																					Slc30a1	0.37721
																					Slc35f2	0.408375
																					Slc3a2	0.471367
																					Slc41a3	0.261983
																					Slc6a1	0.0476141
																					Slc6a14	0.0921338
																					Slc6a9	0.341742
																					Slc7a1	0.386505
																					Slc7a11	0.280747
																					Slc7a5	0.446596
																					Slc9a6	0.466514
																					Smim19	0.449019
																					Snhg1	0.310182
																					Sox7	0.218569
																					Spp1	0.369882
																					Srgap3	0.343817
																					Srprb	0.498352
																					Stk39	0.346252
																					Susd2	0.465937
																					Svil	0.378377
																					Sypl	0.448355
																					Tbx3	0.306093
																					Tead4	0.227445
																					Tenm3	0.397469
																					Tet2	0.445159
																					Tfcp2l1	0.273968
																					Timp1	0.497562
																					Tm7sf2	0.418563
																					Tm7sf3	0.347058
																					Tmc7	0.368271
																					Tmed3	0.300739
																					Tmem131	0.409282
																					Tmem143	0.493125
																					Tmem161a	0.460258
																					Tmem161b	0.442405
																					Tmem179	0.428211
																					Tmem194	0.439691
																					Tmem209	0.4117
																					Tmem47	0.289026
																					Tmem59	0.445851
																					Tmem63a	0.390293
																					Tmtc1	0.44791
																					Tmx2	0.429303
																					Trib3	0.350752
																					Trim44	0.468634
																					Tsc22d3	0.369117
																					Ttc17	0.338004
																					Txndc12	0.420027
																					Txndc15	0.454259
																					Txnip	0.353841
																					Vax2	0.051075
																					Vax2os	0.0571905
																					Vegfa	0.336282
																					Vldlr	0.287517
																					Vopp1	0.378677
																					Wwtr1	0.404472
																					Xkr5	0.494355
																					Zadh2	0.276804
																					Zc3h6	0.360366
																					Zdhhc15	0.480193
																					Zfp518b	0.391261
																					Zfp521	0.0673747
																					Zfyve28	0.490276

## Sheet: Table S2_repeat
Atf7ipKO UP	Fold change		wt rescue Atf7ipKO DOWN	Fold change		dFN3 rescue Atf7ipKO UP	Fold change		dFN3 rescue Atf7ipKO DOWN	Fold change		Zmym2KO UP	Fold change
ETnERV2-int:ERVK:LTR	5.77997		L1Md_A:L1:LINE	0.409557		IAPEy-int:ERVK:LTR	6.77582		MMERGLN_LTR:ERV1:LTR	0.363499		IAPEy-int:ERVK:LTR	5.36312
IAPA_MM-int:ERVK:LTR	4.92931		L1Md_Gf:L1:LINE	0.19353								L1Md_A:L1:LINE	7.20118
IAPEY_LTR:ERVK:LTR	4.49994		L1Md_T:L1:LINE	0.293859								L1Md_Gf:L1:LINE	4.42087
IAPEy-int:ERVK:LTR	23.9035		LTRIS4A:ERV1:LTR	0.254542								L1Md_T:L1:LINE	3.81898
IAPEz-int:ERVK:LTR	2.81686		MMERGLN-int:ERV1:LTR	0.447996								L1_Mm:L1:LINE	2.05266
LTR88c:Gypsy:LTR	49.5374		MMERGLN_LTR:ERV1:LTR	0.409356								LTR88c:Gypsy:LTR	20.0808
MMERVK10C-int:ERVK:LTR	4.00576		MMTV-int:ERVK:LTR	0.198065
MURVY-int:ERV1:LTR	7.42159		RLTR13D3:ERVK:LTR	0.217756
RLTR1B:ERV1:LTR	5.07977		RLTR41:ERV1:LTR	0.362778
RLTR46A2:ERVK:LTR	14.684		RLTR9A2:ERVK:LTR	0.261074

## Sheet: Table S2_Atf7ip rescue
KO, WT, dFNIII (5)	KO, WT (6)	KO, dFNIII (12)*#	WT, dFNIII (17)	KO (64)	WT (250)	dFNIII (2)	*bold: also upregulated in Zmym2 KO ESCs	#red: also upregulated in Max KO ESCs (ref:25)
Htra1	Sema6a	Khdc3	Gata4	Pou6f1	Spink3	Rab27a
Ankrd33b	Nmral1	Xlr3a	Clic5	Dmrtc1b	Itm2a	Dnmt3l
H19	Chst1	Mageb16	Car4	Rbm44	Cd44
Gab1	Esrp1	Tex11	Klb	Gm2373	Adora1
Nfe2	Grhl2	Rec114(2410076I21Rik)	Col4a2	1700001L05Rik	Nostrin
	Arntl2	Fkbp6	Cubn	5031414D18Rik	Npl
		Tex15	Peg10	Dusp27	P4ha2
		Sycp1	Hs3st1	Xlr5c	Afap1l2
		Stra8	Hkdc1	Rhox5	Ugt2b34
		Pnma5	Dab2	Gm9112	Tmprss2
		Usp26	Nxf7	Samd9l	Hdac7
		Mael	Ddah1	Pla2g1b	Hopx
			Ccdc3	Zfp229	Mgll
			Atf7ip	Cyp2b23	Phldb2
			Rbm47	Gm11127	Nrk
			Srgn	Cnga3	Bend5
			Col4a1	Tdrd12	Plat
				Rpl39l	Dok2
				H2-Eb1	Tap1
				Rex2	Sh3tc1
				Cerk	Pag1
				1700029P11Rik	Foxa2
				Ripk3	Cyp26a1
				Kcnj14	Tbx20
				Xlr5a	Nkx2-9
				Morc1	Frmpd1
				Clca4	Ltb4r1
				Inpp5d	Slc7a8
				Aox3	Adamts9
				Zfp600	2310030G06Rik
				Gstp2	Arhgap6
				Prnp	Dusp6
				Smtnl1	Arl4c
				Serpine1	Runx1
				Hormad1	Slc24a3
				Duxbl3	Cpz
				Xlr3b	Wnt3
				Akr1c13	Cdc42ep1
				Cphx1	Trpm6
				Aim2	Sfi1
				Zfp951	Wnt8a
				Mep1b	AA986860
				Nell2	Hnf1b
				Arl14epl	Phlda1
				Gm13152	S100a6
				2410088K16Rik	Chst15
				Gm13242	4632428N05Rik
				Prr19	Cyr61
				Otx2	Cobll1
				Gm4262	Gpx2
				Adrb3	Zfp36l1
				Uba1y	Stard8
				4930500J02Rik	Sfn
				E330020D12Rik	Lrp2
				Gc	Emp1
				BC052688	Plxdc2
				Tuba3a	Ihh
				Efcab6	Slc39a8
				Lama3	Tcf23
				Aurkc	Spats2l
				LOC100503676	Rnase4
				D630045M09Rik	Pik3ap1
				Xlr5b	Bmp6
				Cphx2	Dsp
					1700007K13Rik
					Smarca2
					Cdk6
					Tinagl1
					Ctdspl
					Nrp2
					Anxa1
					Sdc4
					Serpine2
					Bmper
					Dram1
					Perp
					Slc38a5
					Ddit4l
					Creb3l2
					Tfec
					Mir675
					Foxq1
					Glrx
					Ano3
					Ltb4r2
					Rhox6
					Flrt3
					Sox17
					Ndnf
					Myo5b
					Phactr1
					Amn
					Nefl
					Tpm4
					Sprr2a1
					Pdgfra
					Sh3rf2
					Rab12
					Wipf3
					Fam198b
					Ssbp2
					Nup62cl
					Fhl1
					Ctsh
					Ablim1
					Cacna1d
					Nkx2-3
					Arhgef9
					Nrg2
					Sfmbt2
					Gdf6
					Ak1
					Plac1
					Sh3pxd2a
					Stx3
					Sprr2a2
					Pdzd3
					Efemp2
					Scn3b
					Ceacam2
					Gsn
					Phlda3
					Pard6g
					Dstn
					Bcl9l
					Btg2
					Gm11545
					Plk2
					Ccdc80
					Tbx18
					S100g
					Camk2a
					Mia2
					Lyn
					Capn6
					Cpped1
					Lama1
					Krt8
					Cpne2
					Habp2
					Rab31
					Cemip
					Lats2
					Clic6
					Ptk6
					Ramp3
					Rgl1
					Adamts7
					Lhfpl2
					Gpx3
					Saa3
					Anxa8
					Bag2
					BC065397
					Dkk1
					Itga1
					Sh3tc2
					Fhl2
					Vgll3
					Bace2
					Id1
					Fgf10
					Wnt7b
					Bmp2
					Fgf3
					Nrg1
					Slc34a2
					Gsto1
					Podxl
					4930506M07Rik
					Lad1
					Gbx2
					Ckmt1
					Nedd9
					Commd3
					Fam19a4
					Limch1
					Has2
					Lamb1
					Pga5
					Acta2
					Gas6
					Plagl1
					Slc25a4
					Lipg
					Zfp608
					Foxj1
					Pth1r
					Prss23
					Rhpn1
					Ceacam1
					Pid1
					Dnajc6
					1010001N08Rik
					Tmem45b
					Slc44a3
					Rin3
					Egflam
					Muc13
					S100a1
					Sowahb
					Nwd2
					Krt18
					Arhgef5
					Gja1
					Clic1
					Id2
					Cryab
					Nkx1-2
					Sparc
					Timp3
					Gm14446
					Ntn3
					St3gal1
					Arap2
					Ubash3b
					Apobec2
					Spock1
					Barhl2
					Scube2
					Zfp365
					Gdpd5
					Rab3il1
					Epha1
					Anxa3
					Nsmaf
					Fam124a
					Nlrc4
					Tax1bp3
					Pitpnm2
					Pde3a
					Ptpn14
					Prrg4
					Acsl5
					Igf1
					Olig2
					Cldn6
					Ap1m2
					Bmp1
					Gjb5
					Pxk
					Cited1
					Fgf5
					Penk
					Efs
					Hnf4a
					Zak
					Clu
					Amot
					Ets1
