# Supplementary material for: The fibronectin type-III (FNIII) domain of ATF7IP contributes to efficient transcriptional silencing mediated by the SETDB1 complex
Source: Epigenetics Chromatin. 2020 Nov 30;13:52. doi: 10.1186/s13072-020-00374-4 (PMC7706265; doi:10.1186/s13072-020-00374-4)
Supplement: Supplementary file 12 — Additional file 12: Table S3. Primers and plasmids. [file 13072_2020_374_MOESM12_ESM.xlsx]

## Sheet: Plamid list
Table S2. Plasmids used in this study
No.	Name	Primer pair(s)	template	Vector Backbone	5' RE site	3' RE site	comments	reference
1	pKLV2-U6.gRNA(mouse Atf7ip)-PGK.puro-BFP TT#2	TT320/TT321*1		pKLV2-U6.gRNA(Bbs1)-PGK.puro-BFP	Bbs1		*1 the annealed oligos were inserted into the vector	Koike-Yusa et al., 2013
2	pPB-CAG-3xFLAG-mATF7IP WT_I.P.	TT99/TT42	pCAG-3xFLAG-mATF7IP WT_I.P.	pPiggyBack-CAG-IRES.puro. (I.P.)	XbaI/Nhe1 (dead)	EcoR1	by ligation	Tsusaka et al., 2019
3	pPB-CAG-3xFLAG-mATF7IP dSETDB1(Δ627-694)_I.P.	TT621/TT665 TT666/TT626	pCAG-3xFLAG-mATF7IP WT_I.P. pCAG-3xFLAG-mATF7IP WT_I.P.	pPiggyBack-CAG-3xFLAG-IRES.puro. (I.P.)	NotI	EcoRI	by In-Fusion
4	pPB-CAG-3xFLAG-mATF7IP dFNIII(Δ1190-1306)_I.P.	TT621/TT664	pCAG-3xFLAG-mATF7IP WT_I.P.	pPiggyBack-CAG-3xFLAG-IRES.puro. (I.P.)	NotI	EcoRI	by In-Fusion
5	pPB-CAG-V5-mSETDB1 WT_I.B.	MK669/MK670	pCAG-mSETDB1 WT_I.B.	pPiggyBack-CAG-3xFLAG-IRES.blasticidin. (I.B.)	NotI	EcoRI	by In-Fusion	Matsui et al., 2010, Nature
6	pColdGST-mATF7IP FN III domain (1190-1306)	TT620/TT619	pPB-CAG-3xFLAG-mATF7IP WT_I.P.	pColdGST	NdeI	XhoI	by In-Fusion
7	pPB-CAG-V5-mZmym2 WT_I.P.	TT636/TT637 TT638/TT639	AK135499 AK137720	pPiggyBack-CAG-V5-IRES.puro. (I.P.)	EcoRI		by In-Fusion	FAMTOM project
8	pPB-CAG-V5-mZmym2 FAM1 Mut_I.P.	TT760/TT639 TT636/TT761 TT636/TT639	pPB-CAG-V5-mZmym2 WT_I.P. pPB-CAG-V5-mZmym2 WT_I.P. combined cDNA	pPiggyBack-CAG-V5-IRES.puro. (I.P.)	EcoRI		by In-Fusion
9	pPB-CAG-V5-mZmym2 FAM2 Mut_I.P.	TT762/TT639 TT636/TT763 TT636/TT639	pPB-CAG-V5-mZmym2 WT_I.P. pPB-CAG-V5-mZmym2 WT_I.P. combined cDNA	pPiggyBack-CAG-V5-IRES.puro. (I.P.)	EcoRI		by In-Fusion
10	pPB-CAG-V5-mZmym2 FAM1&2 Mut_I.P.	TT762/TT639 TT636/TT763 TT636/TT639	pPB-CAG-V5-mZmym2 FAM1 Mut_I.P. pPB-CAG-V5-mZmym2 FAM1 Mut_I.P. combinedd DNA	pPiggyBack-CAG-V5-IRES.puro. (I.P.)	EcoRI		by In-Fusion
11	pPB-CAG-V5-mZmym2 d39(Δ182-220)_I.P.	TT760/TT639 TT636/TT761 TT636/TT639	pPB-CAG-V5-mZmym2 WT_I.P. pPB-CAG-V5-mZmym2 WT_I.P. combined cDNA	pPiggyBack-CAG-V5-IRES.puro. (I.P.)	EcoRI		by In-Fusion
12	pPB-CAG-V5-mMga C-ter(2362-3003)_I.P.	TT648/TT645 TT649/TT647	mouse ES cDNA Amplicon	pPiggyBack-CAG-V5-IRES.puro. (I.P.)	EcoRI		by In-Fusion
13	pPB-CAG-V5-mMga C-ter(2362-3003) FAM Mut_I.P.	TT649/TT765 TT764/TT647 TT649/TT647	pPB-CAG-V5-mMga C-ter(2362-3003)_I.P. pPB-CAG-V5-mMga C-ter(2362-3003)_I.P. combined cDNA	pPiggyBack-CAG-V5-IRES.puro. (I.P.)	EcoRI		by In-Fusion
14	pPB-CAG-V5-mZfp518a WT_I.P.	TT614/TT615	pCAG-3xFLAG-mZfp518a*2	pPiggyBack-CAG-V5-IRES.puro. (I.P.)	EcoRI		*2 Zfp518a cDNA was cloned into pCAG-3xFLAG vector
15	pPB-CAG-V5-mZfp518a FAM Mut_I.P.	TT614/TT633 TT632/TT615	pPB-CAG-V5-mZfp518a WT_I.P. pPB-CAG-V5-mZfp518a WT_I.P.	pPiggyBack-CAG-V5-IRES.puro. (I.P.)	EcoRI		by In-Fusion
16	pPB-CAG-V5-mZfp518a ΔFAM_I.P.	TT614/TT634 TT635/TT615	pPB-CAG-V5-mZfp518a WT_I.P. pPB-CAG-V5-mZfp518a WT_I.P.	pPiggyBack-CAG-V5-IRES.puro. (I.P.)	EcoRI		by In-Fusion
17	pPB-CAG-V5-mKiaa1551 WT_I.P.	TT654/TT655	mouse ES cDNA	pPiggyBack-CAG-V5-IRES.puro. (I.P.)	EcoRI		by In-Fusion
18	pPB-CAG-V5-mMbd1 WT_I.P.	TT662/TT663	AK046252	pPiggyBack-CAG-V5-IRES.puro. (I.P.)	EcoRI		by In-Fusion	FAMTOM project
19	pPB-CAG-3xF-mZmym2 WT_I.P.	TT685/TT686	pPB-CAG-V5-mZmym2 WT_I.P.	pPiggyBack-CAG-V5-IRES.puro. (I.P.)	EcoRI		by In-Fusion
20	pPB-CAG-V5-mZmym4 WT_I.P.	TT671/TT672 TT673/TT675	mouse ES cDNA Amplicon	pPiggyBack-CAG-V5-IRES.puro. (I.P.)	NotI	EcoRI	by In-Fusion
21	pPB-CAG-V5-mZmym4 FAM Mut_I.P.	TT673/TT769 TT768/TT675 TT673/TT675	pPB-CAG-V5-mZmym4 WT_I.P.	pPiggyBack-CAG-V5-IRES.puro. (I.P.)	EcoRI		by In-Fusion
22	pKLV2-U6.gRNA(mouse Zmym2)-PGK.puro-BFP #2	TT839/TT840*1		pKLV2-U6.gRNA(Bbs1)-PGK.puro-BFP	Bbs1		*3 the annealed oligos were inserted into the vector	Koike-Yusa et al., 2013

## Sheet: Primer list
Oligonucleotide primers used in this study
For plasmid-making
No.	Oligo Name	Oligo sequence (5' -> 3')
1	TT42-mATF7IP1-R1_R	AAAGAATTCCTAACTGTTCTGGGAGGAAGAG
2	TT99-Nhe1_CAG_Fw	GGCGCTAGCGCCTCTGCTAAC
3	TT614_Zfp518a_V5_Transfer_F	CGATTCTACGGAATTCCCATTTGAACAGACACAGC
4	TT615_Zfp518a_V5_Transfer_R	GGGGGGGGCGGAATTCTTATTCTAACATATTCCAATCC
5	TT619_mATF7IP_1054_pCold_R	ATTCGGATCCCTCGAGCTAACTGTTCTGGGAGGAA
6	TT620_mATF7IP_1190_pCold_F	AGGGCCCGGGACATATGGAAGCTGCCAGCACTTCT
7	TT621_N55-NLS-FNIII_Fr1_F	GACAAGCTTGCGGCCGCGCCAATGGATAGTGTAGAAG
8	TT626_N55-NLS-FNIII_Fr3_R	GGGGGGGGCGGAATTCCTAACTGTTCTGGGAGGAA
9	TT632_Zfp518a_VL763/766RR_F	TGCCTCGAATTACATCTCGTTTCTCTCGCCAGAGTG
10	TT633_Zfp518a_VL763/766RR_R	TGAAGCCTGCTCACTCTGGCGAGAGAAACGAGATG
11	TT634_Zfp518a_delTRD_Fra1_R	AGCCTGCTCACTCTGCATCATAGGGGAGCCGGC
12	TT635_Zfp518a_delTRD_Fra2_F	CAGAGTGAGCAGGCTTCA
13	TT636_Zmym2_Fr1_F	CGATTCTACGGAATTCGACACAAGTTCAGTGGGAA
14	TT637_Zmym2_Fr1_R	TTCATCTCTTTGTTTGGTGTAGGAGAAGGGGGT
15	TT638_Zmym2_Fr2_F	AAACAAAGAGATGAAGAATAAAG
16	TT639_Zmym2_Fr2_R	GGGGGGGGCGGAATTCTTAGTCTGTGTCTTCATCCA
17	TT645_Mga FL_nested_R	TCATTTCCCTGATGAACTTGATGGAGC
18	TT647_Mga FL_V5_transfer_R	GGGGGGGGCGGAATTCTCATTTCCCTGATGAACTTG
19	TT648_Mga bHLH+FAM_nested_F	GGTGATAAACCACACAAAGAAACAGAAG
20	TT649_Mga bHLH+FAM_transfer_F	CGATTCTACGGAATTCTATTACCGACGGACACACA
21	TT654_KIAA1551_transfer_F	CGATTCTACGGAATTCAATTGGAATACAAAACAAGAGA
22	TT655_KIAA1551_transfer_R	GGGGGGGGCGGAATTCCTATTTAACTGGACTACTCC
23	TT662_Mbd1_transfer_F	CGATTCTACGGAATTCGCTGAGTCCTGGCAGGAC
24	TT663_Mbd1_transfer_R	GGGGGGGGCGGAATTCCTACAAAACTTCTTCTTTCAAC
25	TT664_ATF7IP_1189_R	GGGGGGGGCGGAATTCCTACGGGGGCAGACGCTG
26	TT665_ATF7IP_627_R	TTCTTGTCTTTTCTTGTTGATGTCACCTTTAGCTG
27	TT666_ATF7IP_694_F	AAGAAAAGACAAGAAAGCCC
28	TT671-Zmym4_nest_F	TTCCGAGCGGGGCCCAACATGGCGGAG
29	TT672-Zmym4_nest_R	ACGGGAGCTTTCCTTCATGTTAATCTG
30	TT673-Zmym4_Transfer2_F	CGATTCTACGGAATTCTTCCGAGCGGGGCCCTAC
31	TT675-Zmym4_Transfer2_R	GGGGGGGGCGGAATTCAAAACGGGAGCTTTCCTTC
32	TT685_Zmym2_3xF_N1-R1_F	GACAAGCTTGCGGCCGCCGACACAAGTTCAGTGGG
33	TT686_Zmym2_3xF_N1-R1_R	GGGGGGGGCGGAATTCTTAGTCTGTGTCTTCATCCA
34	TT760_Zm2_FAM1 mut_F	TCAGATTGCTAATCGTACAACCCGAGAAACAGG
35	TT761_Zm2_FAM1 mut_R	AGCTTACGCCTGTTTCTCGGGTTGTACGATTAGC
36	TT762_Zm2_FAM2 mut_F	CTTAATGATTACTCATCGAACATCAAGGCACAAC
37	TT763_Zm2_FAM2 mut_R	CAGGCTGGTGTTGTGCCTTGATGTTCGATGAG
38	TT764_Mga_FAM-mut_F	ATGCCACGAATTGTCAATAGGACATCAAGGGCTGC
39	TT765_Mga_FAM-mut_R	TCTTCCTCTGCAGCCCTTGATGTCCTATTGAC
40	TT768_Zmym4_FAM-mut_F	AGTCATTGCTAATAGGGTATCTAGAGCAAGTG
41	TT769_Zmym4_FAM-mut_R	AGCAGGAGCACTTGCTCTAGATACCCTATTAGC
42	TT839_Zmym2_gRNA_#2_F	CACCGAAAGAGTTGGCCCCGCAAA
43	TT840_Zmym2_gRNA_#2_R	AAACTTTGCGGGGCCAACTCTTTC
44	MK669_Setdb1_aa2	GGTCTCGATTCTACGTCCTCCCTCCCTGGGTGC
45	MK670_Setdb1_end	GAGGGGGGGGGGGCGCTCTAAAGAAGTCTCCCTCTGC
For qPCR analysis
No.	Oligo Name	Oligo sequence (5' -> 3')
1	mouse Hprt (*internal control) Fw	CAGGCCAGACTTTGTTGGAT
2	mouse Hprt (*internal control) Rev	TTGCGCTCATCTTAGGCTT
3	GFP Fw	AGCAAAGACCCCAACGAGAA
4	GFP Rev	GGCGGCGGTCACGAA
5	MSCV_LTR Fw	AACCATCAGATGTTTCCAGGGTG
6	MSCV_LTR Rev	TTCGGATGCAAACAGCAAGAGGC
7	IAP (ChIP-qPCR) Fw	GCTCCTGAAGATGTAAGCAATAAAG
8	IAP (ChIP-qPCR) Rev	CTTCCTTGCGCCAGTCCCGAG
9	IAP (RT-qPCR) Fw	AAGCAGCAATCACCCACTTTGG
10	IAP (RT-qPCR) Rev	CAATCATTAGATGTGGCTGCCAAG
11	MmERVK10c Fw	CAAATAGCCCTACCATATGTCAG
12	MmERVK10c Rev	GTATACTTTCTTCTTCAGGTCCAC
13	MusD Fw	GTGGTATCTCAGGAGGAGTGCC
14	MusD Rev	GGGCAGCTCCTCTATCTGAGTG
15	TT477-mDazl_qPCR_F	CTTCTGCACATCCACGTCATTA
16	TT478-mDazl_qPCR_R	TCTTTGCCAGATATGGCTCAGT
17	TT489-mStra8_qPCR_F	GCACATGAAGTGACACTTCC
18	TT490-mStra8_qPCR_R	TGGAGTGTTAACACAGCCAA
19	TT473-mSycp1_qPCR_F	ATCGTTGTCCAACGGTCCTC
20	TT474-mSycp1_qPCR_R	TTAAAACCCCCAAACAGACTCC
21	TT483-mFkbp6_qPCR_F	ATAGGCTGGCTTGAACAGGA
22	TT484-mFkbp6_qPCR_R	TACCTGGAGCACATGGACAA
23	TT491-Hormad1_qPCR_F	GAGTCAGTGCTGAAGAAAAGGAG
24	TT492-Hormad1_qPCR_R	CAGAGGTACAGAAGGCACACC
25	TT942_Sycp3_F	AGCCAGTAACCAGAAAATTGAGC
26	TT943_Sycp3_Rev	CCACTGCTGCAACACATTCATA
